# Supplementary material for: The Zinc Finger Protein Zbtb18 Represses Expression of Class I Phosphatidylinositol 3-Kinase Subunits and Inhibits Plasma Cell Differentiation
Source: J Immunol. 2021 Feb 19;206(7):1515–27. doi: 10.4049/jimmunol.2000367 (PMC7980533; doi:10.4049/jimmunol.2000367)
Supplement: Data Supplement [file JI_2000367.zip]

Archive with 2 entries (2 files):
- JI_2000367_Supplemental_Figures_1.pdf
- manifest.xml
